# Supplementary material for: The Landscape of Presence/Absence Variations during the Improvement of Rice
Source: Genes (Basel). 2024 May 19;15(5):645. doi: 10.3390/genes15050645 (PMC11120952; doi:10.3390/genes15050645)
Supplement: Supplementary file 1 [file genes-15-00645-s001.zip]

Archive with 9 entries (9 files):
- Figure S1.tif
- Figure S2.tif
- Figure S3.tif
- Figure S4.tif
- Figure S5.tif
- Table S1.xlsx
- Table S2.xlsx
- Table S3.xlsx
- Table S4.xlsx
