# Supplementary material for: The Landscape of Presence/Absence Variations during the Improvement of Rice
Source: Genes (Basel). 2024 May 19;15(5):645. doi: 10.3390/genes15050645 (PMC11120952; doi:10.3390/genes15050645)
Supplement: Supplementary file 1 [file genes-15-00645-s001.zip › Table S1.xlsx]

## Sheet: Table S1
Table S1 Information of rice varieties used in this study
Sample	Accession name	Group	Origin	Collecting date (year)	Area
IRIS_313-10000	SUWEON 311	indica	Republic of Korea	1982	Asia
IRIS_313-10001	C 662083	indica	China (Taiwan)	1982	Asia
IRIS_313-10040	MILYANG 77	indica	Republic of Korea	1985	Asia
IRIS_313-10151	RD15	indica	Thailand	1979	Asia
IRIS_313-10167	IR 56	indica	Philippines	1984	Asia
IRIS_313-10234	PSBRC50	indica	Philippines	2001	Asia
IRIS_313-10235	PSBRC68	indica	Philippines	2001	Asia
IRIS_313-10238	PSBRC88	indica	Philippines	2001	Asia
IRIS_313-10469	KINUGASAWASE	temperate japonica	Japan	1962	Asia
IRIS_313-10476	PACHCHAIPERUMAL 2462-11	indica	Sri Lanka	1962	Asia
IRIS_313-10649	RACION 1	tropical japonica	Philippines	1969	Asia
IRIS_313-10756	DAMODAR	indica	India	1975	Asia
IRIS_313-10833	EDAKKADAN 0-69-27	indica	India	1973	Asia
IRIS_313-10834	IARI 11387	tropical japonica	India	1980	Asia
IRIS_313-10835	PERUNEL 0-69-18	indica	India	1973	Asia
IRIS_313-10836	VELLA PERUVAZHA 0-68-12	indica	India	1973	Asia
IRIS_313-11200	BR52-87-1	indica	India	1977	Asia
IRIS_313-11201	CHING-HSI 15	temperate japonica	China	1977	Asia
IRIS_313-11241	BR116-3B-53	indica	Bangladesh	1977	Asia
IRIS_313-11247	RP1153-20-14	indica	India	1977	Asia
IRIS_313-11385	IR 9747 SEL	indica	Philippines	1978	Asia
IRIS_313-11431	C 166-135	indica	Philippines	1979	Asia
IRIS_313-11433	MR136-1	indica	India	1978	Asia
IRIS_313-11537	J 6 IR438(WC694)	tropical japonica	Philippines	1981	Asia
IRIS_313-11538	J 6 IR520(WC693)	indica	Philippines	1981	Asia
IRIS_313-11725	ZUIHOU	temperate japonica	Japan	1985	Asia
IRIS_313-11987	IR 10120-7-2-1-4	indica	Philippines	1990	Asia
IRIS_313-12054	HUA 24	temperate japonica	China	1992	Asia
IRIS_313-12319	PSBRC18	indica	Philippines	2001	Asia
IRIS_313-7688	IR 22	indica	Philippines	1970	Asia
IRIS_313-7690	IR 2344-P1 PB-9-3-2B	indica	Philippines	1977	Asia
IRIS_313-8903	BPI 76 NON-SENSITIVE(GREEN)	indica	Philippines	1965	Asia
IRIS_313-9044	IR 42	indica	Philippines	1977	Asia
IRIS_313-9156	DHOLA AMAN(LOWLAND AMAN)	indica	Bangladesh	1963	Asia
IRIS_313-9302	GAM PAI 30-12-15	indica	Thailand	1962	Asia
IRIS_313-9924	KN1B-361-1-8-6-9	indica	Republic of Korea	1978	Asia
IRIS_313-9925	MILYANG 30	indica	Republic of Korea	1978	Asia
IRIS_313-9995	NONGLIMNA 1	tropical japonica	Republic of Korea	1981	Asia
IRIS_313-9996	SUWEON 295	temperate japonica	Republic of Korea	1981	Asia
IRIS_313-11396	MAS	tropical japonica	Indonesia	1979	Asia
IRIS_313-11960	PORONG	indica	Indonesia	1988	Asia
B003	ZAOSHENGBAI	Japonica	China	NA	Asia
B013	SRI LANKA 1	indica	Sri Lanka	NA	Asia
B023	GAOLIQIU	temperate japonica	Democratic People's Republic of Korea	NA	Asia
B027	C 894-21	indica	Philippines	NA	Asia
B033	BW 293-2	indica	Sri Lanka	NA	Asia
B047	ZHENFU 8	temperate japonica	Republic of Korea	NA	Asia
B048	CISOKAN	indica	Indonesia	NA	Asia
B057	XIUSHUI 115	temperate japonica	China	NA	Asia
B058	ERJIUNAN 1	indica	China	NA	Asia
B064	XIANGZAOXIAN 7	indica	China	NA	Asia
B122	LIAOJING 287	temperate japonica	China	NA	Asia
B124	JING 87-304	temperate japonica	China	NA	Asia
B128	CHAO 63	indica	China	NA	Asia
B138	GU 154	indica	China	NA	Asia
B143	76-1	temperate japonica	China	NA	Asia
B144	HUHUI 628	Japonica	China	NA	Asia
B145	TEQINGXUANHUI	indica	China	NA	Asia
B146	JWR 221	indica	China	NA	Asia
B152	ZAOSHUNONGHU 6B	temperate japonica	China	NA	Asia
B168	ZHUYUAN	temperate japonica	Japan	NA	Asia
B176	BRC 25-146-2-1	indica	Bangladesh	NA	Asia
B195	PMS 10B	indica	India	NA	Asia
B196	TAIDONGLUDAO 328	tropical japonica	China (Taiwan)	NA	Asia
B200	JINYOU 1	indica	China	NA	Asia
B201	CHENGNONGSHUIJING	indica	China	NA	Asia
B232	XIANGAIZAO 10	indica	China	NA	Asia
B233	XIANGWANXIAN 1	indica	China	NA	Asia
B242	GUI 630	indica	China	NA	Asia
CX109	DACCA6	Japonica	India	NA	Asia
CX11	GUMEI 2	Japonica	China	NA	Asia
CX12	HUAJINGXIAN 74	indica	China	NA	Asia
CX120	TKM6	indica	India	NA	Asia
CX122	TAIZHONGXIAN 10	indica	China (Taiwan)	NA	Asia
CX126	IRBB60	indica	Philippines	NA	Asia
CX13	R644	indica	China	NA	Asia
CX134	IRBB7	indica	Philippines	NA	Asia
CX14	SHENNONG 265	temperate japonica	China	NA	Asia
CX141	PADI SIAM KUNING	indica	Indonesia	NA	Asia
CX145	MINGHUI 63	indica	China	NA	Asia
CX146	CO43	indica	India	NA	Asia
CX147	SEBERANG	indica	Malaysia	NA	Asia
CX15	Y134	indica	China	NA	Asia
CX150	CHOROFA	indica	Philippines	NA	Asia
CX152	CISADANE	indica	Indonesia	NA	Asia
CX156	MR84	indica	Malaysia	NA	Asia
CX161	IR42	indica	Philippines	NA	Asia
CX219	FL478	indica	Philippines	NA	Asia
CX22	PR106	indica	India	NA	Asia
CX231	IR52561-UBN-1-1-2	indica	Philippines	NA	Asia
CX232	IR55419-04	indica	Philippines	NA	Asia
CX235	NSIC RC9 (APO)	indica	Philippines	NA	Asia
CX237	B6136-3-TB-0-1-5	indica	Indonesia	NA	Asia
CX249	2004-MR2004	indica	China	NA	Asia
CX25	CISANGGARUNG	indica	Indonesia	NA	Asia
CX26	AMOL3(SANA)	indica	Iran	NA	Asia
CX27	KHAZAR	indica	Iran	NA	Asia
CX28	GAYABYEO	indica	Republic of Korea	NA	Asia
CX282	LIJIANGXINTUANHEIGU	Japonica	China	NA	Asia
CX284	HAN 502	Japonica	China	NA	Asia
CX287	C52	temperate japonica	China	NA	Asia
CX30	MR185	indica	Malaysia	NA	Asia
CX307	HP121	Japonica	China	NA	Asia
CX313	R106	indica	China	NA	Asia
CX317	MR19	temperate japonica	Malaysia	NA	Asia
CX34	BG 300	indica	Sri Lanka	NA	Asia
CX340	HUA 564	indica	China	NA	Asia
CX341	HUA 565	indica	China	NA	Asia
CX342	WANXIAN 763	indica	China	NA	Asia
CX344	HEXI 41	temperate japonica	China	NA	Asia
CX345	YUNJING 23	temperate japonica	China	NA	Asia
CX348	ZHONGHUA 1	indica	China	NA	Asia
CX35	BG 94-1	indica	Sri Lanka	NA	Asia
CX350	WUYUJING 20	temperate japonica	China	NA	Asia
CX356	YANDAO 8	temperate japonica	China	NA	Asia
CX357	PSBRC80	indica	Philippines	NA	Asia
CX358	PSBRC82	indica	Philippines	NA	Asia
CX366	GANWANXIAN 37	indica	China	NA	Asia
CX37	OM997	indica	Viet Nam	NA	Asia
CX378	HUHAN 15	indica	China	NA	Asia
CX380	YANDAO 9	temperate japonica	China	NA	Asia
CX389	JINYUAN 85	temperate japonica	China	NA	Asia
CX393	HUANGSIZHAN	indica	China	NA	Asia
CX397	NANJING 46	temperate japonica	China	NA	Asia
CX399	MATATAG2	indica	Philippines	NA	Asia
CX4	93072	indica	China	NA	Asia
CX43	IR66897B	indica	Philippines	NA	Asia
CX45	DHAN4	indica	India	NA	Asia
CX49	NAN-29-2	temperate japonica	China	NA	Asia
CX5	108S	indica	China	NA	Asia
CX542	RR2-6	indica	China	NA	Asia
CX56	YUNGUANG 8	temperate japonica	China	NA	Asia
CX57	ZHONGCHAO 123	temperate japonica	China	NA	Asia
CX60	BASMATI	indica	India	NA	Asia
CX68	MR106	indica	Malaysia	NA	Asia
CX69	MR167	indica	Malaysia	NA	Asia
CX70	MR77(SEBERANG )	indica	Malaysia	NA	Asia
CX73	IR6	indica	Philippines	NA	Asia
CX75	AT354	indica	Sri Lanka	NA	Asia
CX76	BG304	indica	Sri Lanka	NA	Asia
CX8	CHENGHUI 448	indica	China	NA	Asia
CX80	OM1706	indica	Viet Nam	NA	Asia
CX82	X21	indica	Viet Nam	NA	Asia
CX85	C71	indica	Viet Nam	NA	Asia
CX9	FENGAIZHAN	indica	China	NA	Asia
CX94	SWARNA	indica	India	NA	Asia
CX96	AJAYA	indica	India	NA	Asia
CX97	BUDDA	indica	India	NA	Asia
