# Supplementary material for: The Landscape of Presence/Absence Variations during the Improvement of Rice
Source: Genes (Basel). 2024 May 19;15(5):645. doi: 10.3390/genes15050645 (PMC11120952; doi:10.3390/genes15050645)
Supplement: Supplementary file 1 [file genes-15-00645-s001.zip › Table S2.xlsx]

## Sheet: Table S2
Table S2 The sequencing coverage and depth assessments of 148 rice
Accession No.	Clean reads (10^8)	Mapping reads (10^8)	Mapping rate (mapping reads/clean reads)	Depth	Coverage (%)	Effective depth
B003	1.53599	1.52123	0.990394	16.67	95.3	17.4921
B013	1.47332	1.45615	0.988347	12.7	92.7	13.7001
B023	1.56386	1.50232	0.960644	15.96	96.8	16.4876
B027	2.42158	2.39221	0.987869	16.96	91.5	18.5355
B033	1.76484	1.73537	0.983299	16.17	90.7	17.828
B047	1.16772	1.14201	0.977988	11.53	97.1	11.8744
B048	1.1981	1.18539	0.98939	9.52	89.2	10.6726
B057	0.972912	0.967543	0.994481	10.81	95.1	11.367
B058	1.4937	1.46473	0.980608	12.58	89.8	14.0089
B064	1.87774	1.85759	0.989269	14.93	91	16.4066
B122	0.81878	0.81429	0.994516	11.25	95.5	11.7801
B124	1.11624	1.1026	0.987777	15.34	96.8	15.8471
B128	1.07309	1.05945	0.987296	11.22	90.4	12.4115
B138	0.948271	0.939021	0.990246	6.84	88.6	7.72009
B143	1.71065	1.69679	0.991902	15.5	95.2	16.2815
B144	0.665725	0.660496	0.992145	5.22	90.9	5.74257
B145	1.09503	1.08111	0.987289	8.15	89.4	9.11633
B146	0.827428	0.817476	0.987972	6.66	86.9	7.66398
B152	1.43907	1.42325	0.989008	14.02	96.9	14.4685
B168	0.974656	0.96741	0.992565	11.8	93.8	12.58
B176	1.68601	1.66497	0.987521	16.63	90.5	18.3757
B195	1.34914	1.33687	0.990905	10.19	89	11.4494
B196	1.44366	1.43017	0.990656	15.64	93.3	16.7631
B200	1.08806	1.07645	0.989323	8.17	87.5	9.33714
B201	1.28144	1.26969	0.990831	8.87	88.7	10
B232	1.86868	1.84852	0.989214	13.74	90.1	15.2497
B233	1.59992	1.58461	0.99043	12.28	89.7	13.6901
B242	1.21226	1.20066	0.990433	8.5	89.1	9.53984
CX109	2.21306	2.19619	0.992377	26.55	95.3	27.8594
CX11	1.61169	1.59733	0.991088	20.27	96.4	21.027
CX12	1.17171	1.16083	0.990714	9.42	87.4	10.778
CX120	2.33121	2.3067	0.989488	18.79	91.6	20.5131
CX122	1.32447	1.24564	0.940487	10.13	88.5	11.4463
CX126	1.38463	1.27713	0.922361	10.53	88.6	11.8849
CX13	1.60427	1.59019	0.991223	12.98	93.2	13.927
CX134	2.20862	2.18412	0.988909	19.29	91.7	21.036
CX14	1.16633	1.15952	0.994164	14.63	94.2	15.5308
CX141	2.85558	2.83196	0.991727	18.16	91.1	19.9341
CX145	1.73199	1.71383	0.989514	13.69	89.7	15.262
CX146	1.7805	1.76311	0.990235	13.88	89.6	15.4911
CX147	2.4277	2.39924	0.988279	22.8	92.8	24.569
CX15	1.6542	1.63997	0.991395	13.67	89.8	15.2227
CX150	2.55578	2.52603	0.988361	21.95	91.5	23.9891
CX152	2.55766	2.52628	0.987733	23.5	91.9	25.5713
CX156	1.59247	1.57457	0.988757	14.46	90.5	15.9779
CX161	1.57195	1.55603	0.989873	12.83	89.2	14.3834
CX219	2.40412	2.37914	0.989607	19.85	91.7	21.6467
CX22	1.53071	1.5158	0.990257	12.49	88.6	14.0971
CX231	2.53204	2.51004	0.991313	18.02	90.6	19.8896
CX232	1.95645	1.93891	0.991039	13.3	90.5	14.6961
CX235	2.08733	2.06204	0.987883	19.18	91.8	20.8932
CX237	1.51959	1.50508	0.990452	11.31	89	12.7079
CX249	1.57758	1.56484	0.991925	10.83	91.4	11.849
CX25	1.74553	1.72807	0.989996	14.04	89.4	15.7047
CX26	1.67279	1.65685	0.990474	12.85	88.7	14.487
CX27	1.18964	1.17876	0.99085	9.28	87.3	10.63
CX28	1.09975	1.08929	0.990491	9.51	88.2	10.7823
CX282	1.41257	1.40148	0.992149	16.26	97.5	16.6769
CX284	2.0412	2.02812	0.993591	16.16	96.5	16.7461
CX287	1.1915	1.1811	0.991268	14.8	96.1	15.4006
CX30	1.5217	1.50666	0.990111	11.86	89.8	13.2071
CX307	1.60913	1.59651	0.992161	18.55	96.8	19.1632
CX313	1.95112	1.93063	0.989498	16.88	90.8	18.5903
CX317	1.70677	1.6939	0.992461	20.41	95.1	21.4616
CX34	1.60125	1.58525	0.990005	12.51	91.5	13.6721
CX340	2.20995	2.19325	0.992441	14.63	91.1	16.0593
CX341	2.32829	2.30773	0.991172	14.54	89.9	16.1735
CX342	2.50196	2.48261	0.992266	16.5	92	17.9348
CX344	1.57548	1.56386	0.992625	21.53	96.3	22.3572
CX345	1.80185	1.79306	0.99512	14.92	95.3	15.6558
CX348	1.91071	1.88925	0.988769	17.75	91	19.5055
CX35	1.56519	1.54983	0.990187	12.5	90.3	13.8427
CX350	1.15111	1.1423	0.992349	16.67	95.8	17.4008
CX356	1.13623	1.12774	0.992535	18.07	96.2	18.7838
CX357	3.48142	3.45405	0.992138	21.87	91.9	23.7976
CX358	2.52994	2.50983	0.992048	16.44	91	18.0659
CX366	2.0774	2.05631	0.989846	16.35	89	18.3708
CX37	1.30363	1.2917	0.990845	10.09	88.6	11.3883
CX378	1.41457	1.40085	0.990304	11.73	86.5	13.5607
CX380	1.40614	1.38499	0.984958	18.66	94	19.8511
CX389	2.01385	1.99749	0.991872	23.4	95.8	24.4259
CX393	1.11027	1.09419	0.985518	11.24	89.2	12.6009
CX397	1.1924	1.18325	0.99233	18.77	96.5	19.4508
CX399	1.26137	1.24815	0.98952	10.21	88.5	11.5367
CX4	1.81459	1.79123	0.987129	18.55	97	19.1237
CX43	1.8256	1.80945	0.991155	12.76	90	14.1778
CX45	1.93979	1.92179	0.990718	14.22	89.9	15.8176
CX49	0.825622	0.820451	0.993737	8.59	93.5	9.18717
CX5	0.966126	0.956307	0.989837	7.8	86.2	9.04872
CX542	2.13424	2.1071	0.987286	20.66	93.7	22.0491
CX56	0.825879	0.82085	0.993911	10.38	95.3	10.8919
CX57	1.03268	1.02488	0.992445	11.62	94.1	12.3486
CX60	1.33856	1.32532	0.990112	11.07	91.5	12.0984
CX68	1.33778	1.32382	0.989567	10.66	89.1	11.9641
CX69	1.54844	1.53235	0.989606	12.95	93.5	13.8503
CX70	1.63125	1.61578	0.990515	11.41	89.3	12.7772
CX73	1.49996	1.48292	0.988638	11.92	89.4	13.3333
CX75	1.37342	1.35946	0.989838	10.91	89.5	12.1899
CX76	1.61296	1.59552	0.989188	12.54	89.7	13.9799
CX8	1.05703	1.04585	0.989424	8.7	86.9	10.0115
CX80	1.54603	1.52609	0.987103	16.62	89.5	18.5698
CX82	2.02853	2.00312	0.98747	20.07	90.7	22.1279
CX85	1.60043	1.58065	0.987641	17.15	89.9	19.0768
CX9	0.778167	0.771628	0.991598	5.63	83.2	6.76683
CX94	1.41833	1.40019	0.987212	14.67	89.5	16.3911
CX96	1.13981	1.12505	0.987053	12.4	88.7	13.9797
CX97	3.08804	3.05124	0.988085	30.66	92	33.3261
IRIS_313-10000	1.29598	1.26111	0.973093	13.58	91.5	14.8415
IRIS_313-10001	1.02782	1.01132	0.983946	10.66	90.1	11.8313
IRIS_313-10040	0.765731	0.754005	0.984686	7.63	88.1	8.66061
IRIS_313-10151	0.992091	0.964451	0.972139	9.61	89.9	10.6897
IRIS_313-10167	1.0556	1.01221	0.958889	11.01	90	12.2333
IRIS_313-10234	1.31536	1.29715	0.986156	13.53	90.6	14.9338
IRIS_313-10235	2.78269	2.69963	0.970152	23.6	92.4	25.5411
IRIS_313-10238	0.901915	0.879987	0.975687	9.47	89.5	10.581
IRIS_313-10469	0.892066	0.868307	0.973366	14.98	96.4	15.5394
IRIS_313-10476	1.32388	1.30793	0.987953	10.86	90.1	12.0533
IRIS_313-10649	0.991616	0.980546	0.988837	13.16	94.1	13.9851
IRIS_313-10756	1.36616	1.33799	0.97938	13.67	90.7	15.0717
IRIS_313-10833	0.968863	0.951282	0.981853	9.33	89.1	10.4714
IRIS_313-10834	1.16018	1.14786	0.989378	15.48	94.6	16.3636
IRIS_313-10835	1.67758	1.65158	0.984502	14.42	90.8	15.8811
IRIS_313-10836	1.1491	1.11254	0.968187	10.99	89.7	12.252
IRIS_313-11200	1.05434	1.04104	0.987389	10.27	89.4	11.4877
IRIS_313-11201	0.468613	0.465794	0.993984	7.03	94.9	7.4078
IRIS_313-11241	3.12541	3.07797	0.984823	27.5	91.9	29.9238
IRIS_313-11247	2.52857	2.48946	0.984534	24.76	91.9	26.9423
IRIS_313-11385	1.0464	1.03252	0.986732	10.65	90	11.8333
IRIS_313-11396	0.943261	0.931712	0.987756	13.06	93.9	13.9084
IRIS_313-11431	1.00552	0.99078	0.985338	11.13	90.2	12.3392
IRIS_313-11433	0.814534	0.805119	0.988441	12.41	94.1	13.1881
IRIS_313-11537	0.856661	0.846436	0.988064	13.31	93.5	14.2353
IRIS_313-11538	1.00304	0.988872	0.985871	10.85	89.2	12.1637
IRIS_313-11725	1.90508	1.74801	0.91755	32.64	98.7	33.0699
IRIS_313-11960	0.880691	0.866884	0.984322	9.25	90.2	10.255
IRIS_313-11987	1.14416	1.12869	0.986483	11.01	90.8	12.1256
IRIS_313-12054	1.06701	1.05668	0.990319	16.4	96.7	16.9597
IRIS_313-12319	0.912805	0.895437	0.980972	9.41	89.5	10.514
IRIS_313-7688	1.52712	1.50852	0.987819	15.15	90.9	16.6667
IRIS_313-7690	1.14791	1.1356	0.989277	10.57	91.2	11.5899
IRIS_313-8903	0.77082	0.759721	0.985601	7.57	88.5	8.55367
IRIS_313-9044	1.17555	1.14854	0.97702	12.07	89.9	13.426
IRIS_313-9156	1.5125	1.49016	0.985231	16.55	91.3	18.1271
IRIS_313-9302	1.07833	1.03913	0.963645	10.65	89.9	11.8465
IRIS_313-9924	1.31483	1.27781	0.971847	11.3	90.9	12.4312
IRIS_313-9925	0.920241	0.908928	0.987707	9.66	90.3	10.6977
IRIS_313-9995	0.809837	0.800332	0.988263	11.36	93.9	12.098
IRIS_313-9996	0.781374	0.76608	0.980427	13.66	97.1	14.068
Average	1.49702	1.47702	0.986407	13.9965	91.5081	15.2279
