# Supplementary material for: The Landscape of Presence/Absence Variations during the Improvement of Rice
Source: Genes (Basel). 2024 May 19;15(5):645. doi: 10.3390/genes15050645 (PMC11120952; doi:10.3390/genes15050645)
Supplement: Supplementary file 1 [file genes-15-00645-s001.zip › Table S3.xlsx]

## Sheet: Table S3
Table S3 Phenotypic data of 148 rice for five traits
Sample	Heading date (d)	Flag leaf length (cm)	Flag leaf width (cm)	Panicle number	Plant height (cm)
IRIS_313-10000	87	24.8	1.46	9	80.1
IRIS_313-10001	94	24.45	1.21	12.7	85.4
IRIS_313-10040	91	23.9	1.49	12.1	77.8
IRIS_313-10151	88.5	27.89	1.21	9.5	99.8
IRIS_313-10167	95	24.25	1.06	13.2	74.6
IRIS_313-10234	101.5	24.65	1.55	11.6	99
IRIS_313-10235	102	30.78	1.46	10	107.6
IRIS_313-10238	108.5	28.05	1.34	12.5	106.2
IRIS_313-10469	86	27.7	1.34	8.4	98
IRIS_313-10476	89.5	30.32	1.34	10.7	108.2
IRIS_313-10649	116.5	39.38	1.93	5.8	127.5
IRIS_313-10756	86	27.03	1.15	10.8	106.5
IRIS_313-10833	82.5	30.62	1.26	9.6	89.5
IRIS_313-10834	81	29.9	1.2	10.8	122
IRIS_313-10835	87.5	35.05	1.24	8.3	124.3
IRIS_313-10836	90	30.05	1.15	8.1	119.4
IRIS_313-11200	117	23.37	1.87	10.5	104.9
IRIS_313-11201	82	24.14	1.4	9.5	82.6
IRIS_313-11241	96.5	34.79	1.28	9.3	144.3
IRIS_313-11247	87	19.62	1.46	9.5	81.8
IRIS_313-11385	91	24.51	1.59	11.2	87.4
IRIS_313-11431	112	32.69	1.5	7.7	104.5
IRIS_313-11433	95.5	23.44	1.22	8.4	77.9
IRIS_313-11537	104	24.16	1.81	6	119.2
IRIS_313-11538	103.5	22.95	1.61	8.1	87.9
IRIS_313-11725	68	24.77	1.16	10.4	83.1
IRIS_313-11987	106	40.32	1.69	8.4	103.5
IRIS_313-12054	89	34.48	1.46	7.5	93
IRIS_313-12319	102	28.78	1.34	9.7	87.1
IRIS_313-7688	95.5	25.31	1.2	10.8	102.4
IRIS_313-7690	81	24.75	1.02	12.6	110.4
IRIS_313-8903	99.5	35.05	1.48	6.2	107.4
IRIS_313-9044	117	22.8	1.33	10.4	87.5
IRIS_313-9156	101	26.8	1.35	14.5	123.1
IRIS_313-9302	92	31.25	1.31	6.3	126.6
IRIS_313-9924	95	30.1	1.58	9.4	115.6
IRIS_313-9925	102	25.85	1.52	10.4	86
IRIS_313-9995	86	25	1.42	7.5	97.9
IRIS_313-9996	76.5	22.48	1.37	13.9	72.5
IRIS_313-11396	119.5	36.71	1.72	3.7	148.3
IRIS_313-11960	101.5	38.35	0.96	13	77.7
B003	87	20.48	1.3	9.5	90.9
B013	89.5	25.65	1.54	8.9	89.7
B023	83	25.44	1.32	9.2	101.2
B027	108.5	23.98	1.24	9.2	103.1
B033	96.5	29.41	1.24	7.7	98.6
B047	80	23.87	1.4	9.3	83.9
B048	95.5	27.97	1.29	10.5	90.5
B057	88	19.85	1.04	10.5	71.8
B058	76	21.79	1.35	6.2	66.7
B064	78	23.69	1.5	9.1	72.7
B122	91	29.79	2.01	7.8	88.6
B124	89	26.77	1.6	6.8	78.4
B128	110.5	25.55	1.36	8.6	81.2
B138	108.5	26.62	1.38	8.9	84
B143	95.5	31.84	1.54	9.9	116.6
B144	98	27.37	2.02	5.5	95.1
B145	102	29.93	1.63	8.8	86.2
B146	107	23.09	1.76	6.6	90.7
B152	77	21.97	1.27	12.5	67.8
B168	75	24.72	1.32	8.3	88.8
B176	97	32.36	1.3	9.4	97.6
B195	113	22.09	1.53	9	81.8
B196	83	29.17	1.62	8.3	88.3
B200	107	26.81	1.52	9.6	89.8
B201	117	25.86	1.64	7.2	90
B232	81	24.67	1.38	9.8	69.8
B233	85	22.22	1.25	8.1	74.5
B242	108.5	24.46	1.49	8	86.2
CX109	88	40.55	1.33	10.5	113.9
CX11	99.5	38.07	1.48	8.1	126.5
CX12	101	25.49	1.56	8.1	86.3
CX120	91	29.58	1.06	10.4	98.5
CX122	104	26.55	1.52	7.2	94.6
CX126	106	28.75	1.2	8.3	80.4
CX13	101	27.05	1.35	9.7	82.2
CX134	108	27.08	1.41	10	80.3
CX14	87	22.19	1.63	7.3	87.1
CX141	128.5	29.92	1.92	6.3	126.2
CX145	117.5	21.73	1.68	9.8	84.8
CX146	108.5	36.57	1.37	8.7	85.5
CX147	116	22.91	1.64	10	107.2
CX15	91	26.13	1.34	8.8	83.2
CX150	95	25.82	1.3	11	71.6
CX152	111	18.78	1.61	8.7	96.5
CX156	114.5	19.57	1.51	10.1	86.2
CX161	117	24.13	1.33	7.8	89
CX219	98	31.76	1.26	10.1	79.7
CX22	111	26.95	1.39	8	77.6
CX231	84	31.23	1.18	9.2	96.6
CX232	92	31.13	1.41	7.9	91.6
CX235	108	31.99	1.49	7.4	109.2
CX237	102	29.53	1.36	8.8	88.3
CX249	111	30.93	1.7	6	92.3
CX25	92	24.07	1.48	8.9	82
CX26	94	20.92	0.98	11.4	71.1
CX27	115.5	21.31	1.47	9.8	90.6
CX28	95.5	28.37	1.31	7.7	80.8
CX282	81	26.56	1.24	8.6	116.2
CX284	88	28.96	1.95	5.6	97.3
CX287	91	27.17	2.02	5.3	95.9
CX30	89	25.03	1.18	8	76.1
CX307	81	28.39	1.33	6.7	74.6
CX313	104	29.92	1.73	8	87.2
CX317	93	27.78	1.52	7.5	101.6
CX34	91.5	25.65	1.46	8	90.9
CX340	117	34.2	2.12	5.7	102.7
CX341	107	26.05	1.41	9.4	91.4
CX342	103	27.18	1.62	7.7	96.7
CX344	95	40.04	1.45	7.325	103.55
CX345	95	30.44	1.36	8.6	91.7
CX348	102	29.61	1.63	7.7	77.7
CX35	94	20.34	1.14	9.3	78.9
CX350	78	18.23	1.32	11.5	67.1
CX356	73	18.4	1.23	10.4	60.9
CX357	102	24.95	1.18	9.9	82.9
CX358	97.5	22.51	1.12	10.3	84.2
CX366	103	29.37	1.51	7.3	106.7
CX37	96.5	22.56	1.25	9.5	82.8
CX378	97	24.92	1.34	8.8	87.5
CX380	78	16.98	1.4	11.1	64.4
CX389	89	27.91	1.47	9.3	71
CX393	96	30.83	1.45	9	78.7
CX397	69	16.46	1.19	10.6	55.5
CX399	99	29.38	1.3	13.9	87.9
CX4	98	24.67	1.27	9	80.1
CX43	89	24.18	1.05	9.8	75
CX45	98	23.93	1.41	9.2	81
CX49	95	35.4	1.5	8.6	103.6
CX5	91	25	1.26	9.5	75.8
CX542	77	24.99	1.4	8.3	81.2
CX56	91	29.79	1.46	11.2	100.8
CX57	78	33.36	1.87	4.9	80.6
CX60	93	24.91	1.02	11.7	75.2
CX68	114.5	20.21	1.46	12	77.9
CX69	95	23.33	1.25	9.3	80
CX70	116	25.89	1.69	9.1	106.5
CX73	106	24.53	1.54	10	91.2
CX75	111	28.04	1.65	10.1	93.3
CX76	91	26.05	1.4	11.3	98.1
CX8	109	25.21	1.69	7.9	77.2
CX80	96	23.86	1.44	12.4	80
CX82	106	28.92	1.17	11.5	102.6
CX85	111	26.08	1.6	8.4	82.8
CX9	97	27.48	1.44	7.2	81.9
CX94	117	19.99	1.53	10.7	78.9
CX96	105	25.38	1.45	10.9	90.4
CX97	114	23.25	1.54	10.3	97.6
