# Supplementary material for: The Landscape of Presence/Absence Variations during the Improvement of Rice
Source: Genes (Basel). 2024 May 19;15(5):645. doi: 10.3390/genes15050645 (PMC11120952; doi:10.3390/genes15050645)
Supplement: Supplementary file 1 [file genes-15-00645-s001.zip › Table S4.xlsx]

## Sheet: Table S4
Table S4 All genes associated with five traits by GWAS using PAVs data
Trait	chr	Peak PAV	P value	Gene	Function annotation
Heading date	1	14106048	0.000552042	Os01g0352100	Flavonol synthase
	2	7519514	0.00079065	Os02g0232900	Nodulin26-like Intrinsic Protein (OsNIP1;1)
	2	16083718	0.000691844	Os02g0472566	DUF26 kinases
				Os02g0472500	SCP-like extracellular protein
	3	433016	4.24208e-05	Os03g0107300	Anion transporter (OsLsi2)
	3	1840200	0.000245426	Os03g0132300	TB2/DP1 and HVA22 related protein family protein
	3	17045194	0.000194557	Os03g0412200	Conserved hypothetical protein
				Os03g0412300	Heavy metal transport/detoxification protein domain containing protein
	4	4041082	9.22633e-07	Os04g0158400	Conserved hypothetical protein
				Os04g0158750	Hypothetical protein
	4	4543004	0.000679248	Os04g0167300	Conserved hypothetical protein
				Os04g0166600	Sin3-associated polypeptide 30 (OsSFL1)
	8	10967624	1.1078e-05	Os08g0280600	Reticulon domain containing protein
	8	17326221	0.000199308	Os08g0371200	Carotenoid oxygenase domain containing protein
	8	27197506	9.56834e-05	Os08g0543275	Retrotransposon protein
	9	9668059	0.000341177	Os09g0327550	Similar to predicted protein
				Os09g0327575	Similar to Pi5-1
	9	9689231	4.6058e-05	Os09g0328332	Non-protein coding transcript
				Os09g0328066	Hypothetical conserved gene
	9	9781218	9.42573e-05	Os09g0329000	BURP domain-containing protein 14
	11	4772377	4.2891e-08	Os11g0195100	Similar to Protein translocase subunit secA
	11	25303182	0.000548438	Os11g0639850	Non-protein coding transcript
	12	4058469	0.000348262	Os12g0180500	Similar to Protein kinase domain containing protein
				Os12g0180600	Similar to HAD superfamily hydrolase
Flag leaf length	1	615951	0.000195436	Os01g0111600	PEBP family protein (OsMFT2)
	1	1344314	0.000493456	Os01g0124100	Proteinase inhibitor I12
				Os01g0124000	Similar to Bowman Birk trypsin inhibitor
	1	1375375	0.000284292	Os01g0124900	Seven-in-absentia protein
				Os01g0125000	Seven-in-absentia protein
	1	2961480	0.000669516	Os01g0155200	S-Domain receptor like kinase-11
	1	7393894	0.000625204	Os01g0233500	Cyclin-A1
	1	14620174	0.000355189	Os01g0360200	NADPH oxidase
				Os01g0360333	Hypothetical protein
	1	27185310	0.000410113	Os01g0665300	Similar to CTD-phosphatase-like protein
				Os01g0665400	Ribokinase family protein
	2	20129683	0.000645692	Os02g0541700	Similar to Ubiquinol-cytochrome c reductase complex 7.8 kDa protein
				Os02g0541900	Conserved hypothetical protein
	3	8806845	9.50699e-05	Os03g0266300	Small heat shock protein
	3	8889814	0.000534188	Os03g0268000	Protein phosphatase (OsPP1a)
				Os03g0268100	Similar to T-snare
				Os03g0268050	Non-protein coding transcript
	3	16553220	5.97708e-05	Os03g0404650	Non-protein coding transcript
				Os03g0404800	NAD(P)-binding domain containing protein
	4	4648079	5.49715e-05	Os04g0167900	Protein phosphatase 2C-like domain containing protein
	5	14249575	0.000753068	Os05g0311600	Similar to Transposase
	5	20036160	0.000208233	Os05g0410100	Hypothetical protein
				Os05g0410200	Alpha/beta hydrolase fold-3 domain containing protein
	5	20640934	0.000106379	Os05g0420750	Hypothetical protein
				Os05g0420800	Retrotransposon protein
	6	4271177	0.000236196	Os06g0184900	Transferase family protein (OsPHT1)
				Os06g0184866	Pentatricopeptide repeat domain containing protein
	6	20233585	0.000757387	Os06g0539066	Conserved hypothetical protein
				Os06g0539100	Hypothetical conserved gene
	6	20527277	0.000757387	Os06g0544100	Tyrosine protein kinase domain containing protein
	6	20696571	0.000757387	Os06g0547201	Non-protein coding transcript
	6	22314390	1.71137e-05	Os06g0574500	Protein phosphatase 2A catalytic subunit 1 (OsPP2A-1)
				Os06g0574700	Hypothetical conserved gene
				Os06g0574550	S-Domain receptor like kinase-72
				Os06g0574601	Non-protein coding transcript
	6	22376038	0.000501222	Os06g0575900	Conserved hypothetical protein
	6	24794901	0.000748017	Os06g0617800	Ribose-phosphate pyrophosphokinase 2
	7	7976992	4.44209e-05	Os07g0243100	Expressed protein
	7	8055099	0.000665572	Os07g0244600	Similar to Agmatine coumaroyltransferase
	7	8066547	0.000629556	Os07g0244800	Similar to pectinesterase inhibitor domain containing protein
				Os07g0244900	LTPL54 - Protease inhibitor/seed storage/LTP family protein precursor
	7	8068436	0.00011621	Os07g0244900	LTPL54 - Protease inhibitor/seed storage/LTP family protein precursor
	7	8195702	0.000629556	Os07g0247100	O-methyltransferase (OsLLB)
	7	12848360	0.000610737	Os07g0410700	Similar to Ethylene-responsive element binding protein 1
	7	19447500	0.000768404	Os07g0510300	Expressed protein
				Os07g0510350	Expressed protein
	8	3958351	0.000268471	Os08g0167800	Similar to Sesquiterpene synthase
	8	4712967	0.000757387	Os08g0180400	Similar to Kinesin-like protein
				Os08g0180500	Transposon protein
	8	8510540	0.000374396	Os08g0240800	Similar to Actin filament bundling protein P-115-ABP
	8	9957025	0.000757387	Os08g0263000	Similar to Cytochrome P450-like protein
	9	2387510	0.000410113	Os09g0131200	Similar to Elicitor-inducible LRR receptor-like protein EILP
				Os09g0131150	Conserved hypothetical protein
	9	2643522	0.000263572	Os09g0134900	Non-protein coding transcript
	9	10382075	2.58445e-05	Os09g0339300	Protein kinase
	9	10480301	0.00023834	Os09g0341100	Retrotransposon protein
	9	10482398	0.000557607	Os09g0341100	Retrotransposon protein
	9	10845091	0.000199993	Os09g0346400	Conserved hypothetical protein
				Os09g0346500	Chlorophyll a/b binding protein (OsCAB1R)
	9	14133222	0.000739877	Os09g0402533	Similar to DNA binding protein
	9	16415008	0.00069576	Os09g0441900	Unknown phosphatidylethanolamine-binding protein (PEBP) like domain protein (OsDEP1)
	10	18600693	0.000736496	Os10g0490100	Virulence factor
	10	20983287	0.000428685	Os10g0538450	Hypothetical protein
	11	11436711	0.000110817	Os11g0303800	Hypothetical protein
				Os11g0303701	Non-protein coding transcript
	11	25303182	0.00077592	Os11g0639850	Non-protein coding transcript
	12	141471	0.000471132	Os12g0103000	Mitochondrial substrate carrier family protein
	12	152091	0.000281309	Os12g0103150	Conserved hypothetical protein
	12	152312	7.36306e-05	Os12g0103150	Conserved hypothetical protein
	12	155062	0.000254574	Os12g0103150	Conserved hypothetical protein
				Os12g0103300	Protein transport protein Sec61 subunit beta
	12	157136	0.000775114	Os12g0103300	Protein transport protein Sec62 subunit beta
	12	229094	0.000315037	Os12g0104400	Fatty acid desaturase
Flag leaf width	1	32090794	0.00021752	Os01g0763000	Protein of unknown function DUF2039 domain containing protein
				Os01g0762900	Expressed protein
	1	32090911	0.00021752	Os01g0763000	Protein of unknown function DUF2039 domain containing protein
				Os01g0762900	Expressed protein
	2	7438310	0.000219932	Os02g0231700	Protein kinase
				Os02g0231850	Expressed protein
	2	34826919	0.00040464	Os02g0813166	Cyclin-like F-box domain containing protein
				Os02g0813183	Hypothetical protein
				Os02g0813200	Myb/SANT-like domain domain containing protein
	3	433016	6.96161e-05	Os03g0107300	Anion transporter (OsLsi2)
	3	6335574	0.000425659	Os03g0220700	Expressed protein
	3	6814837	6.92895e-05	Os03g0229000	Expressed protein
	3	25654535	0.000482725	Os03g0657400	Hypothetical conserved gene
	4	19760622	8.61627e-05	Os04g0399600	Conserved hypothetical protein
	4	31205898	0.000238693	Os04g0615000	Serine protease (NAL1)
	6	4248791	0.00012406	Os06g0184600	Conserved hypothetical protein
				Os06g0184700	Hypothetical conserved gene
	6	7931232	0.000156839	Os06g0252800	Similar to STF-1
	8	21876218	0.000186556	Os08g0448050	Hypothetical protein
				Os08g0448000	4-coumarate:coenzyme A ligase (Os4CL5)
	10	17238440	0.000255563	Os10g0466800	Expressed protein
	10	20215144	0.000566293	Os10g0522200	Hypothetical protein
				Os10g0522000	Hypothetical protein
	10	20311504	0.000256508	Os10g0523201	Hypothetical protein
	11	29001620	9.51105e-05	Os11g0708600	DNA helicase
	12	9365728	0.000453461	Os12g0264500	Similar to CoA-thioester hydrolase CHY1
	12	9365768	0.000453461	Os12g0264500	Similar to CoA-thioester hydrolase CHY1
Panicle number	1	28494147	0.000893866	Os01g0689900	Typical WAK family protein
	1	43183998	0.000347729	Os01g0977100	Similar to predicted protein
	2	901883	0.000307148	Os02g0117100	Expressed protein
				Os02g0117200	Similar to MIR-interacting saposin-like protein
	2	955906	0.000242574	Os02g0118200	Similar to Protein kinase APK1B
	2	2161110	0.000403561	Os02g0140300	Homolog of MoaE (OsCNX6)
				Os02g0140400	Similar to Beta-amyrin synthase
	3	22262996	0.000652917	Os03g0597800	Hypothetical conserved gene
	5	2567377	0.000536439	Os05g0144400	Homolog of protein phosphatase with Kelch-like repeat domain (OsPPKL2)
	5	2636106	0.000317779	Os05g0145900	Expressed protein
				Os05g0146100	Expressed protein
	6	7957225	0.000841409	Os06g0253350	Hypothetical gene
	6	13844556	0.000456619	Os06g0345200	Similar to Nicotianamine aminotransferase
	6	29699971	0.000417687	Os06g0703400	Hypothetical protein
				Os06g0703300	Expressed protein
	6	29797856	0.000577851	Os06g0705250	Hypothetical gene
				Os06g0705300	Expressed protein
				Os06g0705200	Hypothetical conserved gene
	6	30456363	0.000911711	Os06g0716800	bZIP transcription factor (OsbZIP53)
	6	30861779	0.000561162	Os06g0725550	Hypothetical protein
	6	30863861	0.000666595	Os06g0725700	Protein of unknown function DUF241
	7	18221729	3.15799e-08	Os07g0490300	Similar to Preproacrosin
	7	21369672	0.000503582	Os07g0541200	Similar to receptor-like serine-threonine protein kinase
	7	21414620	6.87814e-05	Os07g0541900	Similar to KI domain interacting kinase 1
				Os07g0541850	Hypothetical protein
				Os07g0541800	Similar to KI domain interacting kinase 1
				Os07g0542067	Hypothetical protein
	7	21444841	0.000128018	Os07g0542701	Conserved hypothetical protein
				Os07g0542600	Similar to receptor-like protein kinase RK20-1
	8	170150	0.000263233	Os08g0102900	Valine-glutamine (VQ) motif containing protein
				Os08g0103000	Similar to serine/threonine-protein kinase CTR1
	9	15026346	0.000920456	Os09g0418375	Hypothetical protein
				Os09g0418500	Similar to CBL-interacting protein kinase 14
	10	19086937	1.14241e-11	Os10g0500500	Similar to 30S Ribosomal protein S18
	11	7055695	0.000735721	Os11g0233000	Similar to Leucine Rich Repeat family protein
	11	18314126	0.000504057	Os11g0512600	NAC transcription factor (ONAC129)
	12	10776081	0.000118383	Os12g0284000	Regulator of chromosome condensation
				Os12g0284250	Hypothetical gene
	12	10861306	0.00081297	Os12g0285600	Pleckstrin homology-type domain containing protein
				Os12g0285650	Hypothetical protein
	12	23392887	0.000622165	Os12g0568350	Hypothetical gene
				Os12g0568500	Metallothionein-like protein type 1
Plant height	1	749850	3.53202e-05	Os01g0113800	Protein kinase
				Os01g0113900	Similar to Receptor-like protein kinase
				Os01g0113950	Hypothetical protein
	1	7450407	6.51855e-05	Os01g0234900	SIAH-type E3 ligase
	1	20365146	4.31723e-05	Os01g0547200	Zn-finger BED domain containing protein (ZBED)
	4	25171692	2.23008e-05	Os04g0504000	Adenine phosphoribosyl transferase (OsAPT2)
	11	27203313	8.10189e-05	Os11g0673150	Hypothetical gene
				Os11g0673200	Glycosyl hydrolase (TIPS-11-9)
